# Supplementary material for: Characterizing Errors in Pharmacokinetic Parameters from Analyzing Quantitative Abbreviated DCE-MRI Data in Breast Cancer
Source: Tomography. 2021 Jun 23;7(3):253–67. doi: 10.3390/tomography7030023 (PMC8293327; doi:10.3390/tomography7030023)
Supplement: Supplementary file 1 [file tomography-07-00023-s001.zip]

Archive with 1 entries (1 files):
- tomography-1173079-supplementary.pdf
